# Supplementary material for: Effectiveness and Impact of the 4CMenB Vaccine against Group B Meningococcal Disease in Two Italian Regions Using Different Vaccination Schedules: A Five-Year Retrospective Observational Study (2014–2018)
Source: Vaccines (Basel). 2020 Aug 22;8(3):469. doi: 10.3390/vaccines8030469 (PMC7563708; doi:10.3390/vaccines8030469)
Supplement: Supplementary file 1 [file vaccines-08-00469-s001.zip]

Archive with 1 entries (1 files):
- vaccines-891647-supplementary.pptx
